# Supplementary material for: Anti-inflammatory and immunomodulatory effects of polysaccharide extracted from Wuguchong (maggot) on 2,4-dinitrochlorobenzene-induced atopic dermatitis in mice
Source: Front Pharmacol. 2023 Mar 22;14:1119103. doi: 10.3389/fphar.2023.1119103 (PMC10073476; doi:10.3389/fphar.2023.1119103)
Supplement: Supplementary file 2 [file Table2.XLSX]

## Sheet: Sheet1
		Ear thickness (mm)
		Normal	AD model	DNCB + PEW-1	DNCB + PEW-2	DNCB + DEX
D0	sample 1	0.24	0.293	0.292	0.294	0.269
	sample 2	0.256	0.295	0.289	0.294	0.279
	sample 3	0.253	0.296	0.293	0.289	0.272
	sample 4	0.24	0.297	0.292	0.282	0.272
	sample 5	0.219	0.293	0.27	0.289	0.281
	sample 6	0.22	0.294	0.272	0.29	0.229
	sample 7	0.212	0.256	0.284	0.286	0.23
	sample 8	0.212	0.234	0.28	0.29	0.237
	sample 9	0.228	0.233	0.286	0.29	0.23
	sample 10	0.208	0.238		0.288	0.235
D2	sample 1	0.242	0.295	0.3	0.303	0.295
	sample 2	0.257	0.297	0.316	0.302	0.297
	sample 3	0.255	0.299	0.294	0.301	0.299
	sample 4	0.244	0.304	0.323	0.3	0.304
	sample 5	0.22	0.296	0.273	0.309	0.296
	sample 6	0.221	0.304	0.29	0.304	0.304
	sample 7	0.221	0.259	0.305	0.298	0.259
	sample 8	0.216	0.238	0.301	0.297	0.238
	sample 9	0.226	0.25	0.302	0.306	0.25
	sample 10	0.212	0.243		0.302	0.243
D4	sample 1	0.25	0.397	0.395	0.475	0.51
	sample 2	0.255	0.41	0.343	0.425	0.438
	sample 3	0.256	0.377	0.34	0.322	0.319
	sample 4	0.253	0.46	0.41	0.334	0.37
	sample 5	0.231	0.334	0.384	0.4	0.455
	sample 6	0.224	0.591	0.424	0.382	0.435
	sample 7	0.231	0.378	0.45	0.35	0.427
	sample 8	0.216	0.4	0.528	0.379	0.43
	sample 9	0.24	0.34	0.49	0.375	0.38
	sample 10	0.217	0.4		0.447	0.373
D9	sample 1	0.251	0.57	0.389	0.389	0.5
	sample 2	0.257	0.435	0.393	0.354	0.373
	sample 3	0.257	0.453	0.359	0.39	0.433
	sample 4	0.257	0.505	0.4	0.272	0.395
	sample 5	0.236	0.4	0.386	0.41	0.44
	sample 6	0.227	0.678	0.399	0.352	0.391
	sample 7	0.233	0.388	0.475	0.361	0.317
	sample 8	0.219	0.6	0.67	0.326	0.382
	sample 9	0.244	0.386	0.5	0.387	0.37
	sample 10	0.228	0.547		0.42	0.303
D11	sample 1	0.256	0.583	0.388	0.37	0.616
	sample 2	0.265	0.48	0.391	0.35	0.351
	sample 3	0.26	0.485	0.363	0.379	0.396
	sample 4	0.26	0.535	0.42	0.295	0.417
	sample 5	0.252	0.447	0.398	0.439	0.39
	sample 6	0.257	0.845	0.397	0.342	0.332
	sample 7	0.257	0.383	0.5	0.344	0.252
	sample 8	0.255	0.589	0.605	0.348	0.36
	sample 9	0.258	0.414	0.614	0.362	0.278
	sample 10	0.25	0.573		0.353	0.255
D13	sample 1	0.263	0.6	0.452	0.351	0.52
	sample 2	0.266	0.501	0.438	0.345	0.347
	sample 3	0.256	0.51	0.4	0.404	0.487
	sample 4	0.261	0.615	0.441	0.33	0.359
	sample 5	0.306	0.612	0.449	0.49	0.34
	sample 6	0.304	0.967	0.43	0.346	0.371
	sample 7	0.3	0.502	0.65	0.384	0.26
	sample 8	0.31	0.545	0.66	0.345	0.343
	sample 9	0.273	0.454	0.699	0.348	0.309
	sample 10	0.29	0.65		0.362	0.26
D15	sample 1	0.265	0.73	0.472	0.368	0.575
	sample 2	0.269	0.606	0.48	0.418	0.453
	sample 3	0.257	0.548	0.412	0.48	0.569
	sample 4	0.265	0.719	0.46	0.39	0.393
	sample 5	0.312	0.75	0.471	0.53	0.353
	sample 6	0.315	0.97	0.487	0.427	0.362
	sample 7	0.312	0.489	0.684	0.445	0.22
	sample 8	0.31	0.578	0.705	0.39	0.4
	sample 9	0.279	0.52	0.719	0.415	0.265
	sample 10	0.295	0.65		0.394	0.257
