# Supplementary material for: Anti-inflammatory and immunomodulatory effects of polysaccharide extracted from Wuguchong (maggot) on 2,4-dinitrochlorobenzene-induced atopic dermatitis in mice
Source: Front Pharmacol. 2023 Mar 22;14:1119103. doi: 10.3389/fphar.2023.1119103 (PMC10073476; doi:10.3389/fphar.2023.1119103)
Supplement: Supplementary file 4 [file Table3.XLSX]

## Sheet: Sheet1
	Epidermal thickness (μm)							Dermal thickness (μm)
	1	2	3	4	5	Average		1	2	3	4	5	Average
Normal
sample 1	10.495	12.349	12.001	9.204	16.972	12.2042		111.558	138.033	111.215	128.662	109.101	119.714
sample 2	13.017	12.001	12.001	14.553	12.001	12.7146		226.843	251.227	231.117	214.875	218.995	228.611
sample 3	10.495	12.349	11.643	10.494	12.001	11.3964		178.714	177.645	186.145	185.026	192.741	184.054
sample 4	12.001	9.204	13.017	11.642	12.349	11.6426		194.687	193.18	181.606	204.368	185.278	191.824
sample 5	11.643	9.204	12.001	10.494	9.204	10.5092		184.315	181.606	173.666	161.665	192.014	178.653
AD model
sample 1	161.455	167.937	159.847	150.032	154.703	158.795		457.554	477.931	467.745	450.652	477.744	466.325
sample 2	172.343	151.801	120.502	134.174	137.295	143.223		466.285	461.839	470.139	509.57	430.401	467.647
sample 3	155.604	161.14	181.513	167.609	172.122	167.598		499.521	456.006	475.291	460.158	488.095	475.814
sample 4	157.175	173.299	180.013	165.932	151.353	165.554		527.051	458.193	541.364	514.756	490.346	506.342
sample 5	126.37	126.37	123.762	125.158	104.945	121.321		419.021	451.938	464.719	456.192	495.203	457.415
sample 6	105.428	130.72	145.794	131.011	133.541	129.299		531.11	495.707	441.075	459.448	425.76	470.62
DNCB + PEW-1
sample 1	61.4	61.193	75.509	68.694	73.461	68.0514		305.839	302.833	269.057	299.513	278.602	291.169
sample 2	64.1	66.945	60.004	64.43	70.098	65.1154		291.297	318.34	320.501	308.83	294.104	306.614
sample 3	70.399	65.409	80.082	82.838	75.115	74.7686		324.285	347.038	365.549	343.653	337.145	343.534
sample 4	35.529	37.95	39.05	39.159	33.944	37.1264		267.288	261.407	272.856	321.491	325.484	289.705
sample 5	78.371	70.399	67.95	70.459	74.832	72.4022		351.236	316.096	325.328	390.33	375.665	351.731
sample 6	84.459	80.082	72.94	69.977	61.744	73.8404		305.936	317.273	332.846	314.093	339.698	321.969
DNCB + PEW-2
sample 1	65.409	61.193	66.5	69.185	60.004	64.4582		306.171	341.08	335.924	328.064	345.006	331.249
sample 2	66.373	66.437	65.084	62.832	66.373	65.4198		342.974	355.861	359.438	307.207	325.953	338.287
sample 3	58.864	61.744	52.473	55.608	67.008	59.1394		346.012	343.653	351.646	330.65	302.763	334.945
sample 4	54.141	62.967	53.114	55.379	63.835	57.8872		317.06	327.767	312.945	294.493	300.938	310.641
sample 5	50.915	76.401	72.766	80.504	72.999	70.717		329.366	325.185	344.207	333.392	347.843	335.999
sample 6	57.775	70.339	72.999	76.401	70.339	69.5706		403.478	371.287	360.368	397.183	390.991	384.661
DNCB + DEX
sample 1	57.407	60.004	55.226	64.43	61.675	59.7484		334.572	299.457	296.786	323.029	291.326	309.034
sample 2	49.566	58.503	46.021	55.226	50.077	51.8786		363.935	310.499	308.253	254.161	261.586	299.687
sample 3	69.855	61.193	75.677	66.945	77.338	70.2016		242.999	291.994	283.545	373.119	306.724	299.676
sample 4	63.835	58.503	55.608	58.576	58.864	59.0772		314.565	267.225	250.197	214.402	212.178	251.713
sample 5	49.567	57.407	64.034	67.95	69.185	61.6286		253.644	343.653	316.993	267.558	282.617	292.893
