# Supplementary material for: Anti-inflammatory and immunomodulatory effects of polysaccharide extracted from Wuguchong (maggot) on 2,4-dinitrochlorobenzene-induced atopic dermatitis in mice
Source: Front Pharmacol. 2023 Mar 22;14:1119103. doi: 10.3389/fphar.2023.1119103 (PMC10073476; doi:10.3389/fphar.2023.1119103)
Supplement: Supplementary file 7 [file Table9.XLSX]

## Sheet: Sheet1
PCR: T-bet, GATA-3, ROR-rt, AHR (CT)
		Gene names
	Samples	GAPDH	T-bet	GATA3	ROR-rt	AHR
Normal	Sample 1	16.0061	28.0922	19.9202	24.5163	24.0801
	Sample 1	16.1636	28.1134	19.8747	24.4754	23.6406
	Sample 1	16.1475	28.1664	19.8585	24.6839	23.6115
	Sample 2	17.0256	27.7128	20.5234	25.5528	24.297
	Sample 2	17.091	27.4376	20.5838	25.5763	24.1965
	Sample 2	17.1771	27.3602	20.5738	25.7234	24.4142
	Sample 3	16.4701	27.571	19.5073	25.1326	24.1776
	Sample 3	16.6938	27.2661	19.4671	25.0961	24.0943
	Sample 3	16.366	27.1963	19.5569	25.1981	24.2042
	Sample 4	14.1662	25.2062	18.7296	21.8072	21.1268
	Sample 4	14.0181	25.3691	18.6431	21.8339	21.175
	Sample 4	14.0865	25.314	18.7294	21.8835	21.1697
	Sample 5	15.1167	26.3135	19.9301	23.4849	22.4197
	Sample 5	15.3577	26.6419	20.0583	23.7079	22.4215
	Sample 5	15.1909	26.3107	19.9675	23.5146	22.4995
AD model	Sample 1	17.122	28.0413	19.0382	24.8816	23.4443
	Sample 1	17.234	28.0683	19.0377	24.9826	23.375
	Sample 1	16.9767	27.9416	18.9924	24.9199	23.1522
	Sample 2	16.9172	27.4348	18.4812	24.5707	22.8896
	Sample 2	17.1328	27.3444	18.4449	24.3804	22.8089
	Sample 2	17.2124	27.425	18.3981	24.8156	22.8096
	Sample 3	16.7347	26.8418	18.4347	24.5023	22.6667
	Sample 3	17.0221	26.8621	18.3651	24.5906	22.779
	Sample 3	17.0644	27.0845	18.6002	24.5594	22.7016
	Sample 4	17.1802	27.4395	19.1364	25.0968	23.4293
	Sample 4	17.2481	27.3424	19.1538	25.2269	23.4115
	Sample 4	17.1226	26.9274	18.9266	24.8744	23.3292
	Sample 5	16.6197	26.7771	18.7838	24.4657	22.909
	Sample 5	16.227	26.5042	18.7883	24.4999	22.9954
	Sample 5	16.2936	26.4693	18.6345	24.6479	23.0395
DNCB + PEW-1	Sample 1	16.6202	27.7363	19.0029	24.3654	22.8652
	Sample 1	16.5198	27.4141	19.0233	24.6955	22.722
	Sample 1	16.7269	27.6387	19.0174	24.7589	22.9741
	Sample 2	17.0516	28.0623	20.0057	26.0753	23.4748
	Sample 2	17.0482	28.2518	19.9321	25.885	23.1783
	Sample 2	17.2744	28.2937	19.9884	26.0201	23.2267
	Sample 3	16.9013	27.5602	18.2785	24.979	22.922
	Sample 3	16.7991	27.4135	18.3341	24.889	23.2106
	Sample 3	17.0876	27.3699	18.3165	24.8719	23.0969
	Sample 4	15.62	26.97	19.15	23.81	22.04
	Sample 4	15.65	26.95	19.12	24.02	22.03
	Sample 4	15.78	27.16	19.03	24.25	22.01
	Sample 5	16.4209	27.1708	18.3498	24.8329	23.4274
	Sample 5	16.2634	27.1171	18.3355	24.9353	23.6439
	Sample 5	16.6286	27.2876	18.3283	25.1154	23.5525
DNCB + PEW-2	Sample 1	16.8466	27.3631	18.5618	24.6239	22.5804
	Sample 1	16.7462	27.3818	18.6233	24.6113	22.6696
	Sample 1	16.9463	27.3243	18.5173	24.4715	22.6629
	Sample 2	16.4129	27.6819	18.9361	25.0071	23.457
	Sample 2	16.4928	27.9221	18.9396	24.6093	23.5671
	Sample 2	16.3841	27.5549	18.8948	24.4458	23.5041
	Sample 3	16.5437	27.3973	18.3922	25.2933	22.764
	Sample 3	16.5824	27.2448	18.346	25.4089	22.8635
	Sample 3	16.5995	27.3759	18.3925	25.2632	22.772
	Sample 4	16.575	28.7822	18.6475	25.3478	22.9245
	Sample 4	16.678	29.0243	18.6326	25.1442	22.6565
	Sample 4	16.6888	29.0943	18.7616	25.0348	23.0874
	Sample 5	16.5174	27.4607	19.1917	25.4574	22.7683
	Sample 5	16.6665	27.4861	19.1049	25.2282	22.7955
	Sample 5	16.6055	27.2469	18.9934	25.3013	22.8781
