# Supplementary material for: Anti-inflammatory and immunomodulatory effects of polysaccharide extracted from Wuguchong (maggot) on 2,4-dinitrochlorobenzene-induced atopic dermatitis in mice
Source: Front Pharmacol. 2023 Mar 22;14:1119103. doi: 10.3389/fphar.2023.1119103 (PMC10073476; doi:10.3389/fphar.2023.1119103)
Supplement: Supplementary file 13 [file Table6.XLSX]

## Sheet: Sheet1
Serum IgE (OD)
	OD	OD	OD	OD	OD	OD	OD	OD	OD
standard curve 1	0.139	0.241	0.693	1.115	1.105	1.24
standard curve 2	0.168	0.256	0.654	0.855	1.062	1.212
sample 1	0.857	0.751	0.689	0.58	0.68	0.75	0.803	0.75
sample 2	0.766	0.841	0.648	0.725	0.769	0.818	0.816	0.783
sample 3	0.834	0.847	0.596	0.622	0.832	0.666	0.637	0.75
sample 4	0.841	0.791	0.62	0.673	0.755	0.823	0.84	0.778	0.06
sample 5	0.896	0.906	0.648	0.765	0.856	0.643	0.776	0.804	0.074
sample 6	0.925	0.884	0.609	0.742	0.919	0.857	0.984	0.849	0.063
	Normal		AD model		DNCB + PEW-1		DNCB + PEW-2		Blank
