# Supplementary material for: Anti-inflammatory and immunomodulatory effects of polysaccharide extracted from Wuguchong (maggot) on 2,4-dinitrochlorobenzene-induced atopic dermatitis in mice
Source: Front Pharmacol. 2023 Mar 22;14:1119103. doi: 10.3389/fphar.2023.1119103 (PMC10073476; doi:10.3389/fphar.2023.1119103)
Supplement: Supplementary file 14 [file Table11.XLSX]

## Sheet: Sheet1
Western Blotting (grey value)
	Normal	AD model	DNCB + PEW-1	DNCB + PEW-2
NF-κB/GAPDH	42.2221	102.94	85.7354	48.1452
	40.9366	115.219	89.2371	54.9012
	32.9755	104.235	87.0093	44.2386
p-IκB-α/GAPDH	75.0445	102.067	78.5874	55.2517
	65.7459	112.022	76.3958	53.3652
	59.3182	102.621	86.345	54.0957
p-p38/p38	18.4269	113.812	81.4745	55.5442
	18.8566	102.371	72.6445	68.6706
	21.3475	104.728	73.0072	62.7558
p-JNK/JNK	49.6052	98.0811	82.8662	73.729
	41.0199	109.201	79.0095	66.6492
	63.6039	119.739	57.8959	56.5701
PERK/ERK	16.612	113.362	38.7841	33.8645
	19.24	105.675	20.7808	19.089
	24.3085	98.8453	40.2657	31.4509
