# Supplementary material for: Anti-inflammatory and immunomodulatory effects of polysaccharide extracted from Wuguchong (maggot) on 2,4-dinitrochlorobenzene-induced atopic dermatitis in mice
Source: Front Pharmacol. 2023 Mar 22;14:1119103. doi: 10.3389/fphar.2023.1119103 (PMC10073476; doi:10.3389/fphar.2023.1119103)
Supplement: Supplementary file 15 [file Table4.XLSX]

## Sheet: Sheet1
Number of Mast Cells (HPF)
Normal	1	2	3	4	5	Average
sample 1	10	8	10	10	8	9.2
sample 2	4	5	5	5	7	5.2
sample 3	10	9	6	5	8	7.6
sample 4	6	5	6	5	6	5.6
sample 5	6	7	6	6	8	6.6
AD model
sample 1	30	33	34	25	32	30.8
sample 2	33	26	30	31	24	28.8
sample 3	14	21	17	27	44	24.6
sample 4	21	26	42	31	28	29.6
sample 5	22	24	22	24	20	22.4
sample 6	23	18	19	16	13	17.8
DNCB + PEW-1
sample 1	14	13	12	13	12	12.8
sample 2	13	14	11	14	13	13
sample 3	17	12	12	24	9	14.8
sample 4	14	11	12	12	9	11.6
sample 5	12	13	14	12	10	12.2
sample 6	12	14	13	11	12	12.4
DNCB + PEW-2
sample 1	12	10	9	13	12	11.2
sample 2	12	10	10	13	10	11
sample 3	11	12	13	10	13	11.8
sample 4	12	10	10	11	10	10.6
sample 5	10	13	8	10	14	11
sample 6	14	16	11	12	9	12.4
DNCB + DEX
sample 1	14	10	15	13	9	12.2
sample 2	9	12	11	17	14	12.6
sample 3	9	9	12	11	11	10.4
sample 4	11	10	12	8	6	9.4
sample 5	10	11	12	9	9	10.2
