# Supplementary material for: Anti-inflammatory and immunomodulatory effects of polysaccharide extracted from Wuguchong (maggot) on 2,4-dinitrochlorobenzene-induced atopic dermatitis in mice
Source: Front Pharmacol. 2023 Mar 22;14:1119103. doi: 10.3389/fphar.2023.1119103 (PMC10073476; doi:10.3389/fphar.2023.1119103)
Supplement: Supplementary file 16 [file Table1.XLSX]

## Sheet: Sheet1
Ear swelling Degree (mg)
	Weight of left ear (mg)	Weight of right ear (mg)	Right - left
Normal
sample 1	10.3	12	1.7
sample 2	11	13.1	2.1
sample 3	11.1	14.9	3.8
sample 4	10.2	11.9	1.7
sample 5	9.1	10.2	1.1
sample 6	9.8	11.7	1.9
sample 7	10.1	9.8	-0.3
sample 8	9	10.9	1.9
sample 9	9.9	9.5	-0.4
sample 10	8.8	10.8	2
AD model
sample 1	13.2	52.8	39.6
sample 2	9.4	35.4	26
sample 3	9.5	29.4	19.9
sample 4	11.6	25.7	14.1
sample 5	12.3	52.6	40.3
sample 6	8.6	31	22.4
sample 7	10	24.5	14.5
sample 8	8.8	18.8	10
sample 9	8.5	19.3	10.8
sample 10	10	18.9	8.9
DNCB + PEW-1
sample 1	10.2	17.4	7.2
sample 2	10.1	19.6	9.5
sample 3	10.6	12.3	1.7
sample 4	9.4	14.5	5.1
sample 5	9.5	26	16.5
sample 6	9.1	24.8	15.7
sample 7	8.4	11.7	3.3
DNCB + PEW-2
sample 1	8.9	12.8	3.9
sample 2	8.8	15.4	6.6
sample 3	8.7	14.4	5.7
sample 4	9.3	14.1	4.8
sample 5	8.8	12	3.2
sample 6	10.6	14.1	3.5
sample 7	11.5	17.3	5.8
sample 8	9	15.4	6.4
DNCB + DEX
sample 1	8.2	15.7	7.5
sample 2	9.3	14.6	5.3
sample 3	9.6	14.9	5.3
sample 4	8.6	14.9	6.3
sample 5	7.7	13.7	6
sample 6	8.6	14.1	5.5
sample 7	9	14.4	5.4
sample 8	7.1	13.2	6.1
sample 9	7.5	12.7	5.2
