# Supplementary material for: Anti-inflammatory and immunomodulatory effects of polysaccharide extracted from Wuguchong (maggot) on 2,4-dinitrochlorobenzene-induced atopic dermatitis in mice
Source: Front Pharmacol. 2023 Mar 22;14:1119103. doi: 10.3389/fphar.2023.1119103 (PMC10073476; doi:10.3389/fphar.2023.1119103)
Supplement: Supplementary file 18 [file Table10.XLSX]

## Sheet: Sheet1
PCR: IL-4 (CT)
		Gene names
	Samples	GAPDH	IL-4
Normal	Sample 1	14.5815	27.8622
	Sample 1	14.3706	27.5574
	Sample 1	14.3306	28.1635
	Sample 2	14.2549	27.2206
	Sample 2	14.1622	27.5489
	Sample 2	14.1521	27.4876
	Sample 3	14.4608	27.168
	Sample 3	14.462	26.9942
	Sample 3	14.5426	26.9314
	Sample 4	14.5715	28.549
	Sample 4	14.7772	28.6446
	Sample 4	14.6934	28.7082
	Sample 5	15.1142	28.9152
	Sample 5	15.0652	28.545
	Sample 5	15.1463	28.8786
AD model	Sample 1	15.9555	26.3355
	Sample 1	15.784	26.3276
	Sample 1	15.8558	26.1385
	Sample 2	15.5658	27.0503
	Sample 2	15.4678	27.4044
	Sample 2	15.513	27.0332
	Sample 3	15.4314	26.6186
	Sample 3	15.2801	26.4981
	Sample 3	15.4146	26.2843
	Sample 4	15.4109	26.4383
	Sample 4	15.4103	26.6248
	Sample 4	15.3574	26.371
	Sample 5	17.1044	26.1296
	Sample 5	16.8969	26.183
	Sample 5	17.0336	25.9768
DNCB + PEW-1	Sample 1	15.1559	26.4113
	Sample 1	15.1744	26.4851
	Sample 1	15.1528	26.4722
	Sample 2	15.6005	27.1964
	Sample 2	15.5744	27.2543
	Sample 2	15.6591	27.4443
	Sample 3	15.1852	25.7965
	Sample 3	15.1061	25.8816
	Sample 3	14.9359	25.7667
	Sample 4	14.858	27.4964
	Sample 4	14.8859	27.5071
	Sample 4	14.6543	27.1724
	Sample 5	17.8685	26.7457
	Sample 5	17.6102	26.7688
	Sample 5	17.6657	26.7972
DNCB + PEW-2	Sample 1	15.9866	27.1935
	Sample 1	15.6845	27.027
	Sample 1	15.5413	27.1842
	Sample 2	15.2719	26.809
	Sample 2	15.2926	27.18
	Sample 2	15.2863	27.0197
	Sample 3	15.6491	26.6751
	Sample 3	15.4496	26.7329
	Sample 3	15.7578	26.7367
	Sample 4	15.5865	26.5503
	Sample 4	15.5508	26.6448
	Sample 4	15.3647	26.6707
	Sample 5	15.2462	25.8307
	Sample 5	15.2126	25.8987
	Sample 5	15.2018	25.6457
