# Supplementary material for: Anti-inflammatory and immunomodulatory effects of polysaccharide extracted from Wuguchong (maggot) on 2,4-dinitrochlorobenzene-induced atopic dermatitis in mice
Source: Front Pharmacol. 2023 Mar 22;14:1119103. doi: 10.3389/fphar.2023.1119103 (PMC10073476; doi:10.3389/fphar.2023.1119103)
Supplement: Supplementary file 20 [file Table5.XLSX]

## Sheet: Sheet1
Serum Histamine (OD)
	OD	OD	OD	OD	OD	OD	OD	OD
standard curve 1	0.494	0.5094	0.5401	0.6626	0.8155	1.0826	1.2372	1.8429
standard curve 2	0.5218	0.5222	0.6407	0.6717	0.8738	1.0678	1.1809	1.7741
sample 1	0.9738	1.2665	0.6798	0.7824	0.8662	0.8043	0.8752	0.7609
sample 2	1.3349	1.1165	0.7195	0.6788	0.9063	0.8667	1.1701	0.8618
sample 3	1.1221	1.0183	0.6795	0.6331	0.7724	0.8022	0.7443	0.8214
sample 4	1.2046	1.2284	0.84	0.7842	0.974	0.9516	0.9488	0.823
sample 5	1.1433	0.9095	0.6372	0.6185	0.8858	1.0341	0.8393	0.9296	0.068
sample 6	1.0429	1.1508	0.8418	0.7474	0.8663	0.8168	0.9113	0.8831	0.0717
	Normal		AD model		DNCB + PEW-1		DNCB + PEW-2		Blank
