# Supplementary material for: Anti-inflammatory and immunomodulatory effects of polysaccharide extracted from Wuguchong (maggot) on 2,4-dinitrochlorobenzene-induced atopic dermatitis in mice
Source: Front Pharmacol. 2023 Mar 22;14:1119103. doi: 10.3389/fphar.2023.1119103 (PMC10073476; doi:10.3389/fphar.2023.1119103)
Supplement: Supplementary file 25 [file Table7.XLSX]

## Sheet: Sheet1
PCR: IFN-γ, IL-17A
		Gene names
	Samples	GAPDH	IL-17A	IFN-γ
Normal	Sample 1	14.5402	23.511	23.394
	Sample 1	14.7182	23.4797	23.2817
	Sample 1	14.3671	23.3951	23.2496
	Sample 2	14.4262	22.9157	23.1087
	Sample 2	14.3639	22.939	23.026
	Sample 2	14.2397	22.8137	22.9152
	Sample 3	15.3904	24.0256	23.5246
	Sample 3	15.4757	24.0444	22.8531
	Sample 3	15.2943	23.9872	23.202
	Sample 4	14.7768	23.4706	22.8187
	Sample 4	15.0376	23.4256	23.1295
	Sample 4	14.8649	23.3171	22.9283
	Sample 5	15.1234	24.2921	23.7115
	Sample 5	15.2486	24.4238	23.7556
	Sample 5	15.2235	24.3949	23.8207
AD model	Sample 1	15.138	21.7373	22.1854
	Sample 1	15.0785	21.8915	22.0806
	Sample 1	15.0869	21.905	22.1684
	Sample 2	14.6232	21.4316	21.8001
	Sample 2	14.6989	21.5079	21.7077
	Sample 2	14.5713	21.5192	21.6958
	Sample 3	15.7106	22.8542	23.2035
	Sample 3	15.5066	22.74	23.0995
	Sample 3	15.6642	22.9959	23.0894
	Sample 4	15.0515	21.7239	22.142
	Sample 4	15.2155	21.7915	22.0623
	Sample 4	15.0441	21.8007	22.0184
	Sample 5	15.4701	22.3028	22.4855
	Sample 5	15.5391	22.2265	22.4674
	Sample 5	15.2932	22.1823	22.3595
DNCB + PEW-1	Sample 1	15.1664	23.0261	23.0325
	Sample 1	15.0875	22.9745	23.1522
	Sample 1	15.0519	22.8552	22.2836
	Sample 2	15.5994	23.54	23.0409
	Sample 2	15.4858	23.3131	23.4594
	Sample 2	15.7568	23.6387	23.4186
	Sample 3	15.0223	22.0912	22.2284
	Sample 3	14.9801	22.1781	22.2659
	Sample 3	15.0553	22.1595	22.337
	Sample 4	15.0634	22.1046	22.2488
	Sample 4	15.1888	22.3759	22.4152
	Sample 4	15.055	22.3233	22.361
	Sample 5	15.5224	22.4457	23.4684
	Sample 5	15.5711	22.9753	23.2806
	Sample 5	15.3723	22.8426	23.0571
DNCB + PEW-2	Sample 1	14.0827	21.2888	21.4815
	Sample 1	14.124	21.4915	21.6233
	Sample 1	14.2292	21.4489	21.8026
	Sample 2	14.9456	22.5784	22.6728
	Sample 2	14.9579	22.884	22.6064
	Sample 2	14.8809	22.6855	22.8091
	Sample 3	14.5887	22.8927	22.8766
	Sample 3	14.7488	22.8319	22.8932
	Sample 3	14.6679	23.0491	22.7417
	Sample 4	14.2028	21.7086	21.7403
	Sample 4	14.1486	21.6555	21.1854
	Sample 4	14.1876	21.516	21.2291
	Sample 5	15.3635	23.1105	23.409
	Sample 5	15.1407	23.0627	23.3708
	Sample 5	14.9552	23.1921	23.4961
