# Supplementary material for: Anti-inflammatory and immunomodulatory effects of polysaccharide extracted from Wuguchong (maggot) on 2,4-dinitrochlorobenzene-induced atopic dermatitis in mice
Source: Front Pharmacol. 2023 Mar 22;14:1119103. doi: 10.3389/fphar.2023.1119103 (PMC10073476; doi:10.3389/fphar.2023.1119103)
Supplement: Supplementary file 26 [file Table8.XLSX]

## Sheet: Sheet1
PCR: IL-22 (CT)
		Gene names
	Samples	GAPDH	IL-22
Normal	Sample 1	14.8694	25.5287
	Sample 1	14.6421	25.4606
	Sample 1	14.5887	25.4591
	Sample 2	15.4314	27.1937
	Sample 2	15.2801	27.3481
	Sample 2	15.4146	27.3805
	Sample 3	15.4109	26.844
	Sample 3	15.4103	27.0268
	Sample 3	15.3574	26.7515
	Sample 4	15.9555	27.1409
	Sample 4	15.784	26.9912
	Sample 4	15.8558	27.0622
	Sample 5	15.5658	26.5769
	Sample 5	15.4678	26.6258
	Sample 5	15.513	26.5259
AD model	Sample 1	16.1817	25.2766
	Sample 1	16.0565	25.1852
	Sample 1	16.0282	25.0725
	Sample 2	15.4125	25.1669
	Sample 2	15.451	25.1314
	Sample 2	15.4319	25.164
	Sample 3	15.6365	24.6446
	Sample 3	15.5638	24.6223
	Sample 3	15.6447	24.7192
	Sample 4	16.0114	25.323
	Sample 4	16.0047	25.5102
	Sample 4	15.8082	25.2191
	Sample 5	15.2257	25.1292
	Sample 5	15.2534	25.0448
	Sample 5	15.2629	25.0221
DNCB + PEW-1	Sample 1	14.4608	24.2956
	Sample 1	14.462	24.5929
	Sample 1	14.5426	24.3548
	Sample 2	15.1142	26.0111
	Sample 2	15.0652	25.9985
	Sample 2	15.1463	25.8313
	Sample 3	15.6491	24.7498
	Sample 3	15.4496	24.9673
	Sample 3	15.7578	25.0348
	Sample 4	15.1852	24.2842
	Sample 4	15.1061	24.3509
	Sample 4	14.9359	24.3365
	Sample 5	14.4309	24.0291
	Sample 5	14.5323	24.1649
	Sample 5	14.4567	24.0541
DNCB + PEW-2	Sample 1	15.9866	25.4413
	Sample 1	15.6845	25.6451
	Sample 1	15.5413	25.6337
	Sample 2	15.2719	24.9943
	Sample 2	15.2926	25.0627
	Sample 2	15.2863	25.0321
	Sample 3	15.3357	25.8278
	Sample 3	15.4105	25.5872
	Sample 3	15.5691	25.5166
	Sample 4	15.5865	24.8364
	Sample 4	15.5508	24.888
	Sample 4	15.3647	24.7788
	Sample 5	15.2462	24.9257
	Sample 5	15.2126	24.885
	Sample 5	15.2018	24.0334
